# Supplementary material for: The Effect of Bimanual Intensive Functional Training on Somatosensory Hand Function in Children with Unilateral Spastic Cerebral Palsy: An Observational Study
Source: J Clin Med. 2023 Feb 17;12(4):1595. doi: 10.3390/jcm12041595 (PMC9960591; doi:10.3390/jcm12041595)
Supplement: Supplementary file 1 [file jcm-12-01595-s001.zip]

Archive with 2 entries (2 files):
- Supplementary file S1 TIDieR 230112.pdf
- Supplementary file S2 GAS 230112.pdf
